# Supplementary material for: Effect and Mechanism of Pitch Coating on the Rate Performance Improvement of Lithium-Ion Batteries
Source: Materials (Basel). 2022 Jul 5;15(13):4713. doi: 10.3390/ma15134713 (PMC9268190; doi:10.3390/ma15134713)
Supplement: Supplementary file 1 [file materials-15-04713-s001.zip]

Archive with 1 entries (1 files):
- materials-1703850-supplementary.pdf
